# Supplementary material for: DNMT3B rs2424913 as a Risk Factor for Congenital Heart Defects in Down Syndrome
Source: Genes (Basel). 2023 Feb 24;14(3):576. doi: 10.3390/genes14030576 (PMC10048502; doi:10.3390/genes14030576)
Supplement: Supplementary file 1 [file genes-14-00576-s001.zip]

Archive with 1 entries (1 files):
- genes-2199454-Supplementary material.pdf
